# Supplementary material for: Molecular Diagnostic Tools for Detection and Differentiation of Phytoplasmas Based on Chaperonin-60 Reveal Differences in Host Plant Infection Patterns
Source: PLoS One. 2014 Dec 31;9(12):e116039. doi: 10.1371/journal.pone.0116039 (PMC4281212; doi:10.1371/journal.pone.0116039)
Supplement: S1 Table — Phytoplasma strain sources. (XLSX) [file pone.0116039.s005.xlsx]

## Sheet: Table S1
Table S1. Phytoplasma strain sources.
Item1	Strain or ID	Associated disease	Phytoplasma, Isolate	16Sr group	Plant or DNA Source	Origin2	Host	cpn60 primer set3	strain abbreviation4	Phytoplasma taxonomy according to cpn60	GenBank accession no.
1	AVUT	Aster Yellows (AY)	Aster Yellows	16SrI	Assunta Bertaccini	Italy	Catharanthus roseus	H279p-H280p5	AVUT (AB599686)	Ca. P. asteris OY-M	AB599686
2	PRIVA	Aster Yellows (AY)	Aster Yellows	16SrI	Assunta Bertaccini	Italy	Catharanthus roseus	H279p-H280p6	PRIVA (AB599705)	Ca. P. asteris	AB599705
3	ESFY-INRA	European stone fruit yellows (ESFY)	Ca. P. prunorum (European Stone Fruit Yellows Phytoplasma)	16SrX-B	Xavier Foissac	Italy	Catharanthus roseus	H279p-H280p	Ca. P. prunorum Italy	Ca. P. prunorum	KJ939975
4	AAY	Aster Yellows (AY)	Aster Yellows	16SrI	Assunta Bertaccini	Italy	Catharanthus roseus	H279p-H280p7	AAY Italy	Ca. P. asteris	KJ939976
5	AP	Apple proliferation (AP)	‘Candidatus phytoplasma mali’	16SrX	W. Jelkmann	Germany	Malus domestica	H279p-H280p	AP Malus Germany	Ca. P. mali	KJ939977
6	AshY	Ash Yellows	Ca. P. fraxini (Ash Yellows Phytoplasma)	16SrVII-A	Xavier Foissac	France	Fraxinus	D0317-D0318	Ca. P. fraxini Fraxinus France	Ca. P. fraxini	KJ939978
7	BN44948	Bois noir (BN)	44948 Bois Noir	16SrXII	Michael Maixner	Germany	Catharanthus roseus	H279p-H280p	BN44948 Bois Noir Germany	Ca. P. solani	KJ939979
8	BN44962	Bois noir (BN)	44962 Bois Noir	16SrXII	Michael Maixner	Germany	Catharanthus roseus	H279p-H280p	BN44962 Bois Noir Germany	Ca. P. solani	KJ939980
9	BN45660	Bois noir (BN)	45660 Bois Noir	16SrXII	Michael Maixner	Germany	Catharanthus roseus	H279p-H280p	BN45660 Bois Noir Germany	Ca. P. solani	KJ939981
10	BN46017	Bois noir (BN)	46017 Bois Noir	16SrXII	Michael Maixner	Germany	Catharanthus roseus	H279p-H280p	BN46017 Bois Noir Germany	Ca. P. solani	KJ939982
11	Brassica-root	Aster Yellows (AY)	Aster Yellows	16SrI	Christine Hammond	Canada	Brassica napus	H279p-H280p	AY Canada SK Brassica napus root	Ca. P. asteris AYWB	KJ939983
12	canola plate 2	Aster Yellows (AY)	Aster Yellows	16SrI	Christine Hammond	Canada-Saskatchewan	Brassica napus	H279p-H280p	AY Canada SK 3 Brassica napus flower	Ca. P. asteris OY-M	KJ939984
13	canola plate 1-96 (stem)	Aster Yellows (AY)	Aster Yellows	16SrI	Christine Hammond	Canada-Saskatchewan	Brassica napus	H279p-H280p	AY Canada SK 1 Brassica napus stem	Ca. P. asteris AYWB	KJ939985
14	canola plate 1-9 (flower)	Aster Yellows (AY)	Aster Yellows	16SrI	Christine Hammond	Canada-Saskatchewan	Brassica napus	H279p-H280p	AY Canada SK 2 Brassica napus flower	Ca. P. asteris AYWB	KJ939986
15	carrot	Aster Yellows (AY)	Aster Yellows	16SrI	Christine Hammond	Canada	Daucus carota	H279p-H280p	AY Canada Daucus carota 2	Ca. P. asteris OY-M	KJ939987
16	carrot cont. M fasc.	Aster Yellows (AY)	Carrot Aster Yellows	16SrI	Brian Galka	Canada	Daucus carota	H279p-H280p	AY Canada Daucus carota 1	Ca. P. asteris OY-M	KJ939988
17	Cr	Brazilian Huanglongbing disease	Ca. P. phoenicium	16SrIX	Antonio Torreo	Cuba	Catharanthus roseus	D0317-D0318	Ca. P. phoenicium Catharanthus roseus Cuba	Ca. P. phoenicium	KJ939989
18	RS	Rubus stunt (RS)	Rubus stunt phytoplasma	16SrV	E. Seemüller	Germany	Catharanthus roseus	D0317-D0318	Rubus stunt RS Vinca Germany	Ca. P. ulmi	KJ939990
19	PGY	Palatinate grapevine yellows (PGY)	Palatinate grapevine yellows phytoplasma, isolate 23721	16SrV	M. Maixner	Germany	Catharanthus roseus	D0317-D0318	PGY-III 23721 France	Ca. P. ulmi	KJ939991
20	FD	Flavescence dorée (FD)	Flavescence dorée phytoplasma, isolate VF-06-16-6, France	16SrV	S. Malembic-Maher	France	Vitis vinifera	D0317-D0318	FD France VF.06.16.6	Ca. P. ulmi	KJ939992
21	BN	Bois noir (BN)	Stolbur phytoplasma, bois noir, isolate VL-06-1-20, Lebanon	16SrXII-A	S. Malembic-Maher	Lebanon	Vitis vinifera	D0317-D0318	BN Lebanon VL.06.1.20 Vitis vinifera	Ca. P. solani	KJ939993
22	COL	Aster Yellows (AY)	Aster Yellows	16SrI-C	Assunta Bertaccini	Italy	Catharanthus roseus	H279p-H280p	COL Italy	Ca. P. asteris	KJ939994
23	CVB	Aster Yellows (AY)	Aster Yellows	16SrI	Assunta Bertaccini	Italy	Catharanthus roseus	H279p-H280p	CVB Italy	Ca. P. asteris	KJ939995
24	GY	Aster Yellows (AY)	Aster Yellows	16SrI-C	Assunta Bertaccini	Italy	Catharanthus roseus	H279p-H280p	GY Italy	Ca. P. asteris	KJ939996
25	onion 2	Aster Yellows (AY)	onion Aster Yellows	16SrI	Brian Galka	Canada	Allium cepa	H279p-H280p	AY Canada Allum cepa	Ca. P. asteris AYWB	KJ939997
26	onion 2 leaf	Aster Yellows (AY)	onion Aster Yellows	16SrI	Brian Galka	Canada	Allium cepa	H279p-H280p	AY Canada Allum cepa 2	Ca. P. asteris AYWB	KJ939998
27	onion 2 leaf MB	Aster Yellows (AY)	onion Aster Yellows	16SrI	Brian Galka	Canada-Manitoba	Allium cepa	H279p-H280p	AY Canada MB Allum cepa	Ca. P. asteris AYWB	KJ939999
28	12MG305	Pear decline (PD)	Pear decline phytoplasma, isolate 3485-02B2	16SrX	D. Hunter	Canada	Pyrus communis	H279p-H280p	PD 12MG305 Pyrus Canada	Ca. P. pyri	KJ940000
29	12MG316	Pear decline (PD)	Pear decline phytoplasma, isolate 1847-03B1	16SrX	B. Kirkpatrick	USA	Pyrus communis	H279p-H280p	PD 12MG316 Pyrus USA	Ca. P. pyri	KJ940001
30	PD-CFIA	Pear decline (PD)	Pear decline phytoplasma, CPH ID 3215-05Z1	16SrX	Erich Seemüller	Germany	Catharanthus roseus	H279p-H280p	PD 3215-05Z1 Catharanthus roseus Germany	Ca. P. pyri	KJ940002
31	PD-INRA	Pear decline (PD)	Ca. P. pyri (Pear Decline Phytoplasma)	16SrX-C	Xavier Foissac	France	Catharanthus roseus	H279p-H280p	Ca. P. pyri France	Ca. P. pyri	KJ940003
32	periwinkle	Aster Yellows (AY)	Aster Yellows	16SrI	Christine Hammond	Canada	Catharanthus roseus	H279p-H280p	AY Canada Catharanthus roseus 1	Ca. P. asteris OY-M	KJ940004
33	Stol BN	Bois noir (BN)	Stolbur phytoplasma, bois noir	16SrXII-A	E. Boudon-Padieu	France	Catharanthus roseus	H279p-H280p	StolBN Vinca France	Ca. P. solani	KJ940005
34	BN	Bois noir (BN)	Stolbur phytoplasma, bois noir isolate 29723	16SrV	M. Maixner	Germany	Catharanthus roseus	H279p-H280p	BN type I 29723 France	Ca. P. solani	KJ940006
35	ESFY	European stone fruit yellows (ESFY)	European stone fruit yellows phytoplasma, Italy	16SrX	E. Seemüller	Italy	Catharanthus roseus	H279p-H280p	ESFY Vinca Italy	Ca. P. prunorum	KJ940007
36	BN	Bois noir (BN)	Stolbur phytoplasma, bois noir, isolate Pyŕenées Orientalis	16SrXII-A	S. Malembic-Maher	France	Vitis vinifera	H279p-H280p	BN Stolbur France Vinca	Ca. P. solani	KJ940008
37	privet	Aster Yellows (AY)	Aster Yellows	16SrI	Christine Hammond	Canada	Ligustrum sinense	H279p-H280p	AY Canada Ligustrum sinense	Ca. P. asteris AYWB	KJ940009
38	12MG291	Peach yellow leaf roll (PYLR)	Peach yellow leaf roll phytoplasma, isolate 1847-04C3	16SrX	B. Kirkpatrick	USA	Prunus persica	H279p-H280p	PYLR 12MG291 Prunus persica USA	Ca. P. pyri	KJ940010
39	rutabega	Aster Yellows (AY)	Aster Yellows	16SrI	Christine Hammond	Canada	Brassica napobrassica	H279p-H280p	AY Canada Brassica napobrassica 2	Ca. P. asteris AYWB	KJ940011
40	rutabega 3 MB	Aster Yellows (AY)	rutabega Aster Yellows	16SrI	Brian Galka	Canada-Manitoba	Brassica napobrassica	H279p-H280p	AY Canada MB Brassica napobrassica 1	Ca. P. asteris AYWB	KJ940012
41	SF1	Aster Yellows (AY)	Saskatchewan flax Aster Yellows #1	16SrI	Chrystel Olivier	Canada - N51°30.226'; W105°57.006'	Linum usitatissimum	AYgroELF-H280p	AY Canada SK 1 Linum usitatissimum	Ca. P. asteris OY-M	KJ940013
42	SF2	Aster Yellows (AY)	Saskatchewan flax Aster Yellows #2	16SrI	Chrystel Olivier	Canada - N51°30.152' W105°16.341'	Linum usitatissimum	AYgroELF-H280p	AY Canada SK 2 Linum usitatissimum	Ca. P. asteris OY-M	KJ940014
43	SF3	Aster Yellows (AY)	Saskatchewan flax Aster Yellows #3	16SrI	Chrystel Olivier	Canada - N51°24.984';W104°46.671'	Linum usitatissimum	AYgroELF-H280p	AY Canada SK 3 Linum usitatissimum	Ca. P. asteris OY-M	KJ940015
44	SF4	Aster Yellows (AY)	Saskatchewan flax Aster Yellows #4	16SrI	Chrystel Olivier	Canada - N51°40.211';W104°34.156'	Linum usitatissimum	AYgroELF-H280p	AY Canada SK 4 Linum usitatissimum	Ca. P. asteris OY-M	KJ940016
45	stinkweed-root 1	Aster Yellows (AY)	Aster Yellows	16SrI	Brian Galka	Canada	Thlapsi arvense	H279p-H280p	AY Canada Thlapsi arvense root 1	Ca. P. asteris OY-M	KJ940017
46	stinkweed-root 2	Aster Yellows (AY)	Aster Yellows	16SrI	Brian Galka	Canada	Thlapsi arvense	H279p-H280p	AY Canada Thlapsi arvense root 2	Ca. P. asteris OY-M	KJ940018
47	VAC	Vaccinium witches’-broom (VAC)	Vaccinium witches’-broom phytoplasma	16SrIII	E. Boudon-Padieu	unknown	unknown	none generated	NA8	NA	NA
1Items 5,28,29,38 were DNA samples extracted from tree fruit plant samples located at the Sidney Laboratory of the Canadian Food Inspection Agency. All other items were DNA samples obtained from outside sources.
2Country from which the plant material or DNA was obtained; usually, but not necessarily the origin of the phytoplasma.
3primer set used to amplify and/or sequence cpn60 PCR products
4see Figure 2
5cpn60 sequence reported in GenBank AB599686; PCR product generated but not sequenced
6cpn60 sequence reported in GenBank AB599705; PCR product generated but not sequenced
7cpn60 sequence distinct from GenBank AB599699 although strain names are the same
8NA, not applicable
