# Supplementary material for: Molecular Diagnostic Tools for Detection and Differentiation of Phytoplasmas Based on Chaperonin-60 Reveal Differences in Host Plant Infection Patterns
Source: PLoS One. 2014 Dec 31;9(12):e116039. doi: 10.1371/journal.pone.0116039 (PMC4281212; doi:10.1371/journal.pone.0116039)
Supplement: S2 Table — Oligonucleotide sequences and amplification conditions. (XLSX) [file pone.0116039.s006.xlsx]

## Sheet: Table S2
Table S2: oligonucleotide sequences and amplification conditions
primer/probe name	target	use	sequence (5'-3')1	PCR product size, bp	amplification conditions
H279p	Phytoplasma spp. (universal)	cpn60 amplification	GATIIIGCAGGIGATGGAACMACIAC	604	95°C, 3 min (1x); 95°C, 30 sec, 42°C, 30 sec, 72°C, 30 sec (40x)
H280p			TGRTTITCICCAAAACCAGGIGCATT
D0317	Phytoplasma spp. (universal)	cpn60 amplification	GATIIIKCIGGIGAYGGIACIACIAC	604
D0318			TGRTKITCICCAAAACYWGGIGCWTC
H279p-lum	Phytoplasma spp. (universal)	cpn60 amplification (fluorescent microsphere assay)	biotin-[*C][*G][*A][*C]GATIIIGCAGGIGATGGAACMACIAC	608
D0317-lum			biotin-[*C][*G][*A][*C]GATIIIKCIGGIGAYGGIACIACIAC	608
AP Ca P mali	Ca. Phytoplasma mali (Apple proliferation) cpn60	hybridization probe	5-aminoC12-AAAATACTGGTAACTTCA
AshY	Ca. Phytoplasma fraxini (Ash Yellows) cpn60	hybridization probe	5-aminoC12-GCTTGTTCCAATTCAACA
BN	Ca. Phytoplasma solani (Bois Noir) cpn60	hybridization probe	5-aminoC12-CTTCTTGACCTTCTACTT
CaP_phoenecium	Ca. Phytoplasma phoenecium cpn60	hybridization probe	5-aminoC12-GAAGCTCTCATAATACCT
ESFY	Ca. Phytoplasma prunorum (European stone fruit yellows) cpn60	hybridization probe	5-aminoC12-CTTGCGTTATTACTGGTT
PYLR	Ca. Phytoplasma pyri (Pear Decline) cpn60	hybridization probe	5-aminoC12-AATCCTTTTGATTCGTCA
FD-CFIA7	Ca. Phytoplasma ulmi (Flavescence Doree) cpn60	hybridization probe	5-aminoC12-AAGTGTAGCGATATTAGC
flax-AY	Ca. Phytoplasma asteris strain OY-M (aster yellows) cpn60	hybridization probe	5-aminoC12-GGCAACTGTTAATGCAGC
CVB	Ca. Phytoplasma asteris strain CVB cpn60	hybridization probe	5-aminoC12-AATTTCTTTACTACCTGA
ruta-AY	Ca. Phytoplasma asteris strain AYWB (aster yellows) cpn60	hybridization probe	5-aminoC12-TGCAACTGTTAATGAAGC
COL	Ca. Phytoplasma asteris strain COL cpn60	hybridization probe	5-aminoC12-GGCAACTGTTGATGAAGC
1phosphorothioate-modified bases are specified by [*N]
