# Supplementary material for: Molecular Diagnostic Tools for Detection and Differentiation of Phytoplasmas Based on Chaperonin-60 Reveal Differences in Host Plant Infection Patterns
Source: PLoS One. 2014 Dec 31;9(12):e116039. doi: 10.1371/journal.pone.0116039 (PMC4281212; doi:10.1371/journal.pone.0116039)
Supplement: S3 Table — cpn60-based PCR/sequencing and fluorescent microsphere assay results on infected and uninfected B. napus plants. (XLSX) [file pone.0116039.s007.xlsx]

## Sheet: Table S3
Table S2. cpn60-based PCR/sequencing and fluorescent microsphere assay results on infected and uninfected B. napus plants
		cpn60-based PCR		typing results
name	number	PCR-gel electrophoresis	fluorescent microsphere assay	fluorescent microsphere type	direct sequencing	16S-23S PCR results (P1/Tint)
BN21T	17	neg	neg			neg
BN21S	22	neg	neg			neg
BN21S	23	neg	neg			neg
BN21S	32	neg	neg			neg
BN22T	37	neg	neg			neg
BN22T	49	neg	neg			neg
BN22T	50	neg	pos	AY-OY-M		neg
BN22T	65	neg	neg			neg
BN22T	4	neg	neg			neg
BN22T	5	neg	neg			neg
BN23T	35	neg	pos	AY-OY-M		neg
BN23T	38	neg	pos	AY-OY-M		neg
BN23T	39	neg	pos	AY-OY-M		neg
BN23T	42	neg	neg			neg
BN23T	44	neg	neg			neg
BN23T	48	neg	neg			neg
BN23S	56	neg	pos	AY-OY-M		neg
BN23S	62	neg	neg			neg
BN23S	64	neg	pos	AY-OY-M		neg
BN23S	65	neg	neg			neg
BN23S	66	neg	pos	AY-OY-M		neg
BN27S	77	neg	neg			neg
BN27S	78	neg	neg			neg
BN27S	79	neg	neg			neg
BN27S	81	neg	neg			neg
BN27S	82	neg	neg			neg
BN27S	84	neg	neg			neg
BN27S	86	neg	neg			neg
BN27S	87	neg	neg			neg
BN27R	88	neg	neg			neg
BN21T	18	pos	neg		AY-WB	neg
BN22T	47	pos	neg		AY-WB	neg
BN22T	52	pos	neg		AY-WB	neg
BN22T	59	pos	neg			neg
BN22T	60	pos	neg		AY-WB	neg
BN22S	78	pos	pos	AY-WB	AY-WB	neg
BN22S	80	pos	pos	AY-WB	AY-WB	neg
BN22S	91	pos	pos	AY-WB	AY-WB	neg
BN22T	1	pos	pos	AY-WB	AY-WB	neg
BN22T	2	pos	pos	AY-WB	AY-WB	neg
BN22T	8	pos	pos	AY-WB	AY-WB	neg
BN23T	23	pos	neg		AY-OY-M	neg
BN23T	29	pos	pos	AY-OY-M	AY-OY-M	neg
BN23T	32	pos	pos	AY-OY-M	AY-OY-M	neg
BN23T	34	pos	pos	AY-OY-M	AY-OY-M	neg
BN23T	41	pos	pos	AY-OY-M	AY-OY-M	neg
BN23T	43	pos	pos	AY-OY-M	AY-OY-M	neg
BN23T	45	pos	pos	AY-OY-M	AY-OY-M	neg
BN23T	47	pos	pos	AY-OY-M	AY-OY-M	neg
BN23S	53	pos	pos	AY-OY-M	AY-OY-M	neg
BN23S	54	pos	pos	AY-OY-M	AY-OY-M	neg
BN23S	55	pos	pos	AY-OY-M	AY-OY-M	neg
BN23S	57	pos	pos	AY-OY-M	AY-OY-M	neg
BN23S	60	pos	pos	AY-OY-M	AY-OY-M	neg
BN23S	61	pos	pos	AY-OY-M	AY-OY-M	neg
BN23S	63	pos	pos	AY-OY-M	AY-OY-M	neg
BN23S	68	pos	pos	AY-OY-M	AY-OY-M	neg
BN23S	69	pos	pos	AY-OY-M	AY-OY-M	neg
BN23S	70	pos	pos	AY-OY-M	AY-OY-M	neg
BN23S	71	pos	pos	AY-OY-M	AY-OY-M	neg
BN23S	72	pos	pos	AY-OY-M	AY-OY-M	neg
BN23S	73	pos	pos	AY-OY-M	AY-OY-M	neg
BN23S	74	pos	pos	AY-OY-M	AY-OY-M	neg
BN23S	75	pos	pos	AY-OY-M	AY-OY-M	neg
BN23R	76	pos	neg		AY-OY-M	neg
BN27S	80	pos	neg		AY-OY-M	neg
BN27S	83	pos	neg		AY-OY-M	neg
BN28T	89	pos	pos	AY-OY-M	AY-OY-M	neg
BN28T	94	pos	pos	AY-OY-M and AY-WB	AY-WB	neg
BN21T	16	neg	neg			pos
BN22T	48	neg	neg			pos
BN22T	57	neg	neg			pos
BN23T	22	neg	pos	AY-OY-M		pos
BN23T	28	neg	pos	AY-OY-M		pos
BN23T	30	neg	pos	AY-OY-M		pos
BN23T	37	neg	pos	AY-OY-M		pos
BN23T	40	neg	pos	AY-OY-M		pos
BN27S	85	neg	pos	AY-OY-M		pos
BN21T	1	pos	pos	AY-WB		pos
BN21T	2	pos	neg			pos
BN21T	3	pos	pos	AY-WB		pos
BN21T	4	pos	pos	AY-WB		pos
BN21T	5	pos	pos	AY-WB		pos
BN21T	6	pos	neg			pos
BN21T	7	pos	pos	AY-WB		pos
BN21T	8	pos	pos	AY-WB		pos
BN21T	9	pos	pos	AY-WB		pos
BN21T	10	pos	pos	AY-WB		pos
BN21T	11	pos	pos	AY-WB		pos
BN21T	12	pos	neg			pos
BN21T	13	pos	neg			pos
BN21T	14	pos	pos	AY-WB		pos
BN21T	15	pos	pos	AY-WB		pos
BN21S	19	pos	pos	AY-WB		pos
BN21S	20	pos	neg			pos
BN21S	21	pos	pos	AY-WB		pos
BN21S	24	pos	pos	AY-WB		pos
BN21S	25	pos	pos	AY-WB		pos
BN21S	26	pos	pos	AY-WB		pos
BN21S	27	pos	neg			pos
BN21S	28	pos	neg			pos
BN21S	29	pos	neg			pos
BN21S	30	pos	neg			pos
BN21S	31	pos	pos	AY-WB		pos
BN21S	33	pos	neg			pos
BN21S	34	pos	pos	AY-WB		pos
BN21S	35	pos	pos	AY-WB		pos
BN21S	36	pos	pos	AY-WB		pos
BN22T	38	pos	pos	AY-WB		pos
BN22T	39	pos	pos	AY-OY-M		pos
BN22T	40	pos	pos	AY-WB		pos
BN22T	41	pos	pos	AY-WB		pos
BN22T	42	pos	pos	AY-WB		pos
BN22T	43	pos	neg			pos
BN22T	44	pos	neg			pos
BN22T	45	pos	neg			pos
BN22T	46	pos	neg			pos
BN22T	51	pos	pos	AY-WB		pos
BN22T	53	pos	neg			pos
BN22T	54	pos	neg			pos
BN22T	55	pos	pos	AY-WB		pos
BN22T	56	pos	neg			pos
BN22T	58	pos	pos	AY-WB		pos
BN22T	61	pos	neg			pos
BN22T	62	pos	pos	AY-WB		pos
BN22T	63	pos	pos	AY-WB		pos
BN22T	64	pos	pos	AY-WB		pos
BN22S	66	pos	pos	AY-WB		pos
BN22S	67	pos	pos	AY-WB		pos
BN22S	68	pos	neg			pos
BN22S	69	pos	neg			pos
BN22S	70	pos	pos	AY-WB		pos
BN22S	71	pos	pos	AY-WB		pos
BN22S	72	pos	pos	AY-WB		pos
BN22S	73	pos	neg			pos
BN22S	74	pos	neg			pos
BN22S	75	pos	pos	AY-WB		pos
BN22S	76	pos	pos	AY-WB		pos
BN22S	77	pos	pos	AY-WB		pos
BN22S	79	pos	pos	AY-WB		pos
BN22S	81	pos	neg			pos
BN22S	82	pos	neg			pos
BN22S	83	pos	neg			pos
BN22S	84	pos	neg			pos
BN22S	85	pos	pos	AY-WB		pos
BN22S	86	pos	pos	AY-WB		pos
BN22S	87	pos	pos	AY-WB		pos
BN22S	88	pos	neg			pos
BN22S	89	pos	pos	AY-WB		pos
BN22S	90	pos	neg			pos
BN22S	92	pos	pos	AY-WB		pos
BN22S	93	pos	pos	AY-WB		pos
BN22S	94	pos	pos	AY-WB		pos
BN21R	95	pos	pos	AY-WB		pos
BN22R	96	pos	pos	AY-WB		pos
BN22T	3	pos	pos	AY-WB		pos
BN22T	6	pos	neg			pos
BN22T	7	pos	pos	AY-WB		pos
BN22T	9	pos	pos	AY-WB		pos
BN22T	10	pos	pos	AY-WB		pos
BN22S	11	pos	pos	AY-WB		pos
BN22S	12	pos	pos	AY-WB		pos
BN22S	13	pos	pos	AY-WB		pos
BN22S	14	pos	pos	AY-WB		pos
BN22S	15	pos	pos	AY-WB		pos
BN22S	16	pos	pos	AY-OY-M		pos
BN22S	17	pos	pos	AY-WB		pos
BN22S	18	pos	pos	AY-WB		pos
BN22S	19	pos	pos	AY-WB		pos
BN22S	20	pos	pos	AY-WB		pos
BN22S	21	pos	neg			pos
BN23T	24	pos	pos	AY-OY-M		pos
BN23T	25	pos	pos	AY-OY-M		pos
BN23T	26	pos	pos	AY-OY-M		pos
BN23T	27	pos	pos	AY-OY-M		pos
BN23T	31	pos	pos	AY-OY-M		pos
BN23T	33	pos	pos	AY-OY-M		pos
BN23T	36	pos	neg			pos
BN23T	46	pos	pos	AY-OY-M		pos
BN23S	49	pos	pos	AY-OY-M		pos
BN23S	50	pos	pos	AY-OY-M		pos
BN23S	51	pos	pos	AY-OY-M		pos
BN23S	52	pos	pos	AY-OY-M		pos
BN23S	58	pos	pos	AY-OY-M		pos
BN23S	59	pos	neg			pos
BN23S	67	pos	pos	AY-OY-M		pos
BN28T	90	pos	pos	AY-OY-M and AY-WB		pos
BN28T	91	pos	pos	AY-OY-M		pos
BN28T	92	pos	pos	AY-WB		pos
BN28T	93	pos	pos	AY-OY-M		pos
BN28T	95	pos	pos	AY-OY-M and AY-WB		pos
BN28T	96	pos	pos	AY-OY-M and AY-WB		pos
