# Supplementary material for: Molecular Diagnostic Tools for Detection and Differentiation of Phytoplasmas Based on Chaperonin-60 Reveal Differences in Host Plant Infection Patterns
Source: PLoS One. 2014 Dec 31;9(12):e116039. doi: 10.1371/journal.pone.0116039 (PMC4281212; doi:10.1371/journal.pone.0116039)
Supplement: S4 Table — Evidence of mixed infection of AY-OY-M and AY-WB (Ca. P. asteris) in B. napus sample BN28T-94 revealed by fluorescent microsphere assay. (XLSX) [file pone.0116039.s008.xlsx]

## Sheet: Table S4
Table S4. Evidence of mixed infection of AY-OY-M and AY-WB (Ca. P. asteris) in a B. napus sample BN28T-94 revealed by fluorescent microsphere assay
cpn60 UT sequences are 541/552 = 98% identical
position	AY-OY-M	AY-WB	call	peak evidence	conclusion
36	G	T	T	G/T	mixed						s4
97	G	T	T	G/T	mixed
111	C	A	A	C/A	mixed
146	C	A	C	A/C	mixed
172	G	T	T	G/T	mixed
234	A	T	T	A/T	mixed
366	G	T	T	G/T	mixed
408	T	C	C	C/T	mixed
411	T	C	C	C/T	mixed
465	A	G	G	A/G	mixed
483	T	A	A	T/A	mixed
