# Supplementary material for: Molecular Diagnostic Tools for Detection and Differentiation of Phytoplasmas Based on Chaperonin-60 Reveal Differences in Host Plant Infection Patterns
Source: PLoS One. 2014 Dec 31;9(12):e116039. doi: 10.1371/journal.pone.0116039 (PMC4281212; doi:10.1371/journal.pone.0116039)
Supplement: S5 Table — Determination of Phytoplasma strains infecting B. napus and C. sativa plants grown at the AAFC Experimental Research Farm in Saskatoon, Saskatchewan, Canada, in 2012. (XLSX) [file pone.0116039.s009.xlsx]

## Sheet: Table S5
Table S5. Determination of Phytoplasma strains infecting B. napus and C. sativa plants grown at the AAFC Experimental Research Farm in Saskatoon, Saskatchewan, Canada, in 2012.
No.		sample	Host	cpn60 type	evidence
1		BN28S	Brassica napus	AY-WB	PCR product sequencing
2		BN28S	Brassica napus	AY-WB	PCR product sequencing
3		BN28S	Brassica napus	AY-WB	PCR product sequencing
4		BN28S	Brassica napus	AY-WB	PCR product sequencing
5		BN28S	Brassica napus	AY-WB	PCR product sequencing
6		BN28S	Brassica napus	AY-WB	PCR product sequencing
7		BN28S	Brassica napus	AY-WB	PCR product sequencing
8		BN28S	Brassica napus	AY-WB	PCR product sequencing
9		BN28S	Brassica napus	AY-WB	PCR product sequencing
10		BN28S	Brassica napus	AY-OY-M	PCR product sequencing
11		BN28S	Brassica napus	AY-WB	PCR product sequencing
12		BN28S	Brassica napus	AY-WB	PCR product sequencing
13		BN28S	Brassica napus	AY-OY-M	PCR product sequencing
14		BN28S	Brassica napus	AY-WB	PCR product sequencing
15		BN28S	Brassica napus	AY-WB	PCR product sequencing
16		BN28S	Brassica napus	AY-OY-M	PCR product sequencing
17		BN28S	Brassica napus	AY-OY-M	PCR product sequencing
18		BN28S	Brassica napus	AY-OY-M	PCR product sequencing
19		BN28S	Brassica napus	AY-OY-M	PCR product sequencing
20		BN28S	Brassica napus	AY-OY-M	PCR product sequencing
21		BN28S	Brassica napus	AY-OY-M	PCR product sequencing
22		BN28S	Brassica napus	AY-OY-M	PCR product sequencing
23		BN28S	Brassica napus	AY-OY-M	PCR product sequencing
24		BN28S	Brassica napus	AY-WB	PCR product sequencing
25		BN28S	Brassica napus	AY-WB	PCR product sequencing
26		BN28S	Brassica napus	AY-OY-M	PCR product sequencing
27		BN28S	Brassica napus	AY-WB	PCR product sequencing
28		BN28S	Brassica napus	AY-OY-M	PCR product sequencing
29		BN28S	Brassica napus	AY-OY-M	PCR product sequencing
30		BN28S	Brassica napus	AY-OY-M	PCR product sequencing
31		BN28S	Brassica napus	AY-WB	PCR product sequencing
32		BN28S	Brassica napus	AY-OY-M	PCR product sequencing
33		BN32S	Brassica napus	AY-WB	PCR product sequencing
34		BN33S	Brassica napus	AY-WB	PCR product sequencing
35		BN34S	Brassica napus	AY-WB	PCR product sequencing
36		BN34S	Brassica napus	AY-WB	PCR product sequencing
37		BN35S	Brassica napus	AY-WB	PCR product sequencing
38		BN33R	Brassica napus	AY-WB	PCR product sequencing
39		BN24S	Brassica napus	AY-OY-M	PCR product sequencing
40		BN24S	Brassica napus	AY-OY-M	PCR product sequencing
41		BN24S	Brassica napus	AY-OY-M	PCR product sequencing
42		BN24S	Brassica napus	AY-OY-M	PCR product sequencing
43		BN24S	Brassica napus	AY-OY-M	PCR product sequencing
44		BN24S	Brassica napus	AY-OY-M	PCR product sequencing
45		BN24S	Brassica napus	AY-OY-M	PCR product sequencing
46		BN24S	Brassica napus	AY-OY-M	PCR product sequencing
47		BN24S	Brassica napus	AY-OY-M	PCR product sequencing
48		BN25S	Brassica napus	AY-OY-M	PCR product sequencing
49		BN25S	Brassica napus	AY-OY-M	PCR product sequencing
50		BN25S	Brassica napus	AY-OY-M	PCR product sequencing
51		BN25S	Brassica napus	AY-OY-M	PCR product sequencing
52		BN25S	Brassica napus	AY-OY-M	PCR product sequencing
53		BN25S	Brassica napus	AY-OY-M	PCR product sequencing
54		BN25S	Brassica napus	AY-OY-M	PCR product sequencing
55		BN25S	Brassica napus	AY-OY-M	PCR product sequencing
56		BN25S	Brassica napus	AY-OY-M	PCR product sequencing
57		BN26S	Brassica napus	AY-OY-M	PCR product sequencing
58		BN26S	Brassica napus	AY-OY-M	PCR product sequencing
59		BN26S	Brassica napus	AY-OY-M	PCR product sequencing
60		BN26S	Brassica napus	AY-OY-M	PCR product sequencing
61		BN26S	Brassica napus	AY-OY-M	PCR product sequencing
62		BN26S	Brassica napus	AY-OY-M	PCR product sequencing
63		BN26S	Brassica napus	AY-OY-M	PCR product sequencing
64		BN26S	Brassica napus	AY-OY-M	PCR product sequencing
65		BN27S	Brassica napus	AY-OY-M	PCR product sequencing
66		CS15S	Camelina sativa	AY-OY-M	PCR product sequencing
67		CS15S	Camelina sativa	AY-OY-M	PCR product sequencing
68		CS15S	Camelina sativa	AY-OY-M	PCR product sequencing
69		CS15S	Camelina sativa	AY-OY-M	PCR product sequencing
70		CS15S	Camelina sativa	AY-OY-M	PCR product sequencing
71		CS15S	Camelina sativa	AY-OY-M	PCR product sequencing
72		CS15S	Camelina sativa	AY-OY-M	PCR product sequencing
73		CS15S	Camelina sativa	AY-OY-M	PCR product sequencing
74		CS15S	Camelina sativa	AY-OY-M	PCR product sequencing
75		CS15S	Camelina sativa	AY-OY-M	PCR product sequencing
76		CS15S	Camelina sativa	AY-OY-M	PCR product sequencing
77		CS15R	Camelina sativa	AY-OY-M	PCR product sequencing
78		CS15R	Camelina sativa	AY-OY-M	PCR product sequencing
79		CS17S	Camelina sativa	AY-OY-M	PCR product sequencing
80		CS17S	Camelina sativa	AY-OY-M	PCR product sequencing
81		CS17S	Camelina sativa	AY-OY-M	PCR product sequencing
82		CS17S	Camelina sativa	AY-OY-M	PCR product sequencing
83		CS17S	Camelina sativa	AY-OY-M	PCR product sequencing
84		CS17S	Camelina sativa	AY-OY-M	PCR product sequencing
85		CS17S	Camelina sativa	AY-OY-M	PCR product sequencing
86		CS17S	Camelina sativa	AY-OY-M	PCR product sequencing
87		CS17S	Camelina sativa	AY-OY-M	PCR product sequencing
88		CS17S	Camelina sativa	AY-OY-M	PCR product sequencing
89		CS17S	Camelina sativa	AY-OY-M	PCR product sequencing
90		CS17S	Camelina sativa	AY-OY-M	PCR product sequencing
91		CS17S	Camelina sativa	AY-OY-M	PCR product sequencing
92		CS17S	Camelina sativa	AY-OY-M	PCR product sequencing
93		CS17S	Camelina sativa	AY-OY-M	PCR product sequencing
94		CS17S	Camelina sativa	AY-OY-M	fluorescent microsphere assay
95		CS17S	Camelina sativa	AY-OY-M	fluorescent microsphere assay
96		CS43S	Camelina sativa	AY-OY-M	fluorescent microsphere assay
97		CS43T	Camelina sativa	AY-OY-M	fluorescent microsphere assay
98		CS43T	Camelina sativa	AY-OY-M	fluorescent microsphere assay
99		CS43T	Camelina sativa	AY-OY-M	fluorescent microsphere assay
100		CS43T	Camelina sativa	AY-OY-M	fluorescent microsphere assay
101		CS43T	Camelina sativa	AY-OY-M	fluorescent microsphere assay
102		CS43T	Camelina sativa	AY-OY-M	fluorescent microsphere assay
103		CS43T	Camelina sativa	AY-OY-M	fluorescent microsphere assay
104		CS43T	Camelina sativa	AY-OY-M	fluorescent microsphere assay
105		CS43T	Camelina sativa	AY-OY-M	fluorescent microsphere assay
106		CS43T	Camelina sativa	AY-OY-M	fluorescent microsphere assay
107		CS43T	Camelina sativa	AY-OY-M	fluorescent microsphere assay
108		CS43T	Camelina sativa	AY-OY-M	fluorescent microsphere assay
109		CS43T	Camelina sativa	AY-OY-M	fluorescent microsphere assay
110		CS17T	Camelina sativa	AY-OY-M	fluorescent microsphere assay
111		CS17T	Camelina sativa	AY-OY-M	fluorescent microsphere assay
112		CS17T	Camelina sativa	AY-OY-M	fluorescent microsphere assay
113		CS17T	Camelina sativa	AY-OY-M	fluorescent microsphere assay
114		CS17T	Camelina sativa	AY-OY-M	fluorescent microsphere assay
115		CS17T	Camelina sativa	AY-OY-M	fluorescent microsphere assay
116		CS17T	Camelina sativa	AY-OY-M	fluorescent microsphere assay
117		CS17T	Camelina sativa	AY-OY-M	fluorescent microsphere assay
118		CS17T	Camelina sativa	AY-OY-M	fluorescent microsphere assay
119		CS17T	Camelina sativa	AY-OY-M	fluorescent microsphere assay
120		CS17T	Camelina sativa	AY-OY-M	fluorescent microsphere assay
121		CS17T	Camelina sativa	AY-OY-M	fluorescent microsphere assay
122		CS17T	Camelina sativa	AY-OY-M	fluorescent microsphere assay
123		CS17T	Camelina sativa	AY-OY-M	fluorescent microsphere assay
124		CS17T	Camelina sativa	AY-OY-M	fluorescent microsphere assay
125		CS17T	Camelina sativa	AY-OY-M	fluorescent microsphere assay
126		CS17T	Camelina sativa	AY-OY-M	fluorescent microsphere assay
127		CS17T	Camelina sativa	AY-OY-M	fluorescent microsphere assay
128		CS23P	Camelina sativa	AY-OY-M	fluorescent microsphere assay
129		CS43P	Camelina sativa	AY-OY-M	fluorescent microsphere assay
130		CS43P	Camelina sativa	AY-OY-M	fluorescent microsphere assay
131		CS43P	Camelina sativa	AY-OY-M	fluorescent microsphere assay
132		CS43T	Camelina sativa	AY-OY-M	fluorescent microsphere assay
133		CS43T	Camelina sativa	AY-OY-M	fluorescent microsphere assay
134		CS43T	Camelina sativa	AY-OY-M	fluorescent microsphere assay
135		CS43T	Camelina sativa	AY-OY-M	fluorescent microsphere assay
